# Supplementary material for: Outer Membrane Protein A Conservation among Orientia tsutsugamushi Isolates Suggests Its Potential as a Protective Antigen and Diagnostic Target
Source: Trop Med Infect Dis. 2018 Jun 11;3(2):63. doi: 10.3390/tropicalmed3020063 (PMC6073748; doi:10.3390/tropicalmed3020063)
Supplement: Supplementary file 1 [file tropicalmed-03-00063-s001.zip]

Archive with 1 entries (1 files):
- tropicalmed-297156-supplementary.xlsx
